# Supplementary material for: Phasic Dopamine Changes and Hebbian Mechanisms during Probabilistic Reversal Learning in Striatal Circuits: A Computational Study
Source: Int J Mol Sci. 2022 Mar 22;23(7):3452. doi: 10.3390/ijms23073452 (PMC8998230; doi:10.3390/ijms23073452)
Supplement: Supplementary file 1 [file ijms-23-03452-s001.zip]

Archive with 6 entries (4 files):
- ijms-1614705-supplementary/
- ijms-1614705-supplementary/Supplementary Material/
- ijms-1614705-supplementary/Supplementary Material/Supplementary Material III_Synapses_ijms.pdf
- ijms-1614705-supplementary/Supplementary Material/Supplementary Material II_Rules_ijms.pdf
- ijms-1614705-supplementary/Supplementary Material/Supplementary Material IV_Role of m_ijms.pdf
- ijms-1614705-supplementary/Supplementary Material/Supplementary Material I_Model_ijms.pdf
